# Supplementary material for: Convection-Enhanced Delivery of Tumor-Infiltrating Lymphocytes Enhances Intratumoral Distribution and Therapeutic Efficacy in an Orthotopic Rat Glioma Model
Source: Biomedicines. 2026 Jun 28;14(7):1466. doi: 10.3390/biomedicines14071466 (PMC13403505; doi:10.3390/biomedicines14071466)
Supplement: Supplementary file 1 [file biomedicines-14-01466-s001.zip]

Archive with 1 entries (1 files):
- biomedicines-4197769-supplementary.pdf
